# Supplementary material for: Savings from biosimilars and Medicare formulary access
Source: Health Aff Sch. 2025 Nov 12;3(11):qxaf214. doi: 10.1093/haschl/qxaf214 (PMC12648244; doi:10.1093/haschl/qxaf214)
Supplement: qxaf214_Supplementary_Data [file qxaf214_supplementary_data.zip]

Archive with 4 entries (4 files):
- HA Delphine Courmier coi_disclosure (1).docx
- HA GeBai coi_disclosure.docx
- HA Kirsten Axelsen coi_disclosure (3).docx
- coi_disclosure_maini_lm.docx
